# Supplementary material for: Identification of lncRNA, miRNA and mRNA expression profiles and ceRNA Networks in small cell lung cancer
Source: BMC Genomics. 2023 Apr 25;24:217. doi: 10.1186/s12864-023-09306-4 (PMC10131370; doi:10.1186/s12864-023-09306-4)
Supplement: Supplementary file 1 — Additional file 1: Table S1. The RT-qPCR primer used in this study. Supplementary Table S2. The top 10 upregulated and downregulated mRNAs, miRNAs, and lncRNAs. Supplementary fig S1. Characteristics of TCONS_00020615. Schematic representation of TCONS_00020615 and PROX1. Supplementary fig S2. Relative expression levels of TCONS_00020615 in HBE, BEAS-2B, H1688, and H446 cells. [file 12864_2023_9306_MOESM1_ESM.zip › Supplementary data/Supplementary Table S2. The top 10 upregulated and downregulated mRNAs, miRNAs, and lncRNAs.xlsx]

## Sheet: mRNA
Supplementary Table S2. The top 10 upregulated and downregulated mRNAs, miRNAs, and lncRNAs.
GeneID	GeneName	Locus	N055_FPKM	C055_FPKM	log2(C055/N055)	p_value(N055vsC055)	Up-Down(N055vsC055)	N539_FPKM	C539_FPKM	log2(C539/N539)	p_value(N539vsC539)	Up-Down(N539vsC539)	N680_FPKM	C680_FPKM	log2(C680/N680)	p_value(N680vsC680)	Up-Down(N680vsC680)	N738_FPKM	C738_FPKM	log2(C738/N738)	p_value(N738vsC738)	Up-Down(N738vsC738)	N927_FPKM	C927_FPKM	log2(C927/N927)	p_value(N927vsC927)	Up-Down(N927vsC927)	N993_FPKM	C993_FPKM	log2(C993/N993)	p_value(N993vsC993)	Up-Down(N993vsC993)	Diff_Num	Mean
ENSG00000145920	CPLX2	5:175796309-175884020	1.35462	35.2692	4.70245	6.8e-09	Up	0.178126	5.96117	5.06463	3.87e-06	Up	0.0219932	21.1672	9.91056	0	Up	0.0315896	1.50276	5.57202	1.67e-06	Up	0.775281	145.357	7.55067	0	Up	0.0209264	225.962	13.3985	0	Up	6	7.69981
ENSG00000260903	XKR7	20:31968001-32003387	0.208459	6.88302	5.04521	7.86e-06	Up	0.0268496	3.28089	6.93304	5.44e-10	Up	0.00485559	7.09191	10.5123	2.21e-11	Up	0.0170862	1.83984	6.7506	2.72e-08	Up	0.103889	4.6756	5.49204	1.22e-06	Up	0.009486	6.95308	9.51764	4.24e-14	Up	6	7.37514
ENSG00000145087	STXBP5L	3:120908071-121424761	0.445227	18.8771	5.40595	9.33e-15	Up	0.521756	42.155	6.33618	0	Up	0.263633	42.4929	7.33255	5.33e-08	Up	0.202113	5.01568	4.63322	1.6e-10	Up	0.53167	35.7663	6.07193	0	Up	0.00502889	65.4695	13.6683	0	Up	6	7.24136
ENSG00000163888	CAMK2N2	3:184249649-184293031	0.148822	16.7343	6.81308	2.26e-07	Up	0.219609	16.3376	6.21711	1.74e-07	Up	0.0747776	18.4073	7.94345	9.01e-07	Up	0	0.702185	1.79769e+308	0.0477904	Up	0.251289	18.8937	6.23241	4.74e-07	Up	0	18.368	1.79769e+308	0.0457877	Up	6	6.80151
ENSG00000127325	BEST3	12:69643359-69699476	1.66552	33.3102	4.32192	5.54e-12	Up	0.33565	29.6555	6.4652	0	Up	0.0839714	31.5666	8.55429	0	Up	0.0673738	20.01	8.21432	1.78e-12	Up	0.46845	31.4121	6.06728	0	Up	0	4.6656	1.79769e+308	7.31e-05	Up	6	6.7246
ENSG00000119547	ONECUT2	18:57435684-57491297	0.639331	20.3851	4.9948	3.81e-06	Up	0.146737	7.77052	5.7267	2.28e-08	Up	0.0294525	5.39201	7.51629	1.29e-12	Up	0.0710391	5.41354	6.25181	3.14e-09	Up	0.164404	5.02914	4.93499	9.08e-06	Up	0.0312531	56.6338	10.8234	0	Up	6	6.708
ENSG00000130294	KIF1A	2:240713763-240820308	3.48037	137.089	5.29973	5.46e-13	Up	0.941093	98.5712	6.71069	0	Up	0.223819	100.281	8.80751	0	Up	0.285043	22.5129	6.30343	3.8e-12	Up	2.88039	64.9425	4.49482	3.55e-14	Up	0.189304	63.7531	8.39565	0	Up	6	6.66864
ENSG00000173404	INSM1	20:20368120-20370949	9.55815	271.593	4.82857	5.73e-06	Up	0.863544	73.8622	6.41842	6.23e-10	Up	0.0812415	64.1318	9.62461	6.66e-16	Up	0.580492	3.35877	2.53258	0.0300072	Up	1.54328	124.343	6.33217	5.12e-09	Up	0.0800164	94.7275	10.2093	2.22e-16	Up	6	6.65761
ENSG00000148408	CACNA1B	9:137605653-138124624	0.690546	27.1227	5.29562	4.22e-14	Up	0.129623	4.91603	5.2451	0.000178068	Up	0.0148289	8.2598	9.12156	4e-15	Up	0.0277179	10.2617	8.53224	9.99e-15	Up	0.237995	1.97262	3.05111	0.00140596	Up	0.0565652	20.2817	8.48605	1.8e-14	Up	6	6.62195
ENSG00000105613	MAST1	19:12763002-12874951	1.01569	34.8652	5.10126	1.38e-10	Up	0.359181	17.2455	5.58536	0	Up	0.0107343	24.8034	11.1741	5.51e-08	Up	0.0546959	2.81195	5.68399	0.00610321	Up	0.829461	13.7499	4.0511	8.44e-10	Up	0.103627	23.4863	7.82427	0.000155387	Up	6	6.57001
ENSG00000168309	FAM107A	3:58564116-58666848	54.7731	0.20639	-8.05195	2.22e-16	Down	6.47058	1.13226	-2.51469	0.00795027	Down	33.0708	1.70049	-4.28154	1.41e-06	Down	82.8184	0.36326	-7.8328	4.44e-16	Down	32.8341	0.0940754	-8.44716	3.13e-14	Down	46.4138	3.09151	-3.90817	7.53e-05	Down	6	-5.83939
ENSG00000175084	DES	2:219418376-219426739	22.7514	0.791888	-4.84451	9.88e-07	Down	10.0675	0.829166	-3.6019	0.000108646	Down	39.7846	1.11699	-5.15453	2.16e-08	Down	110.076	0.139945	-9.61943	6.66e-16	Down	19.1722	0.235901	-6.34469	9.77e-09	Down	51.3449	1.13083	-5.50476	1.11e-06	Down	6	-5.84497
ENSG00000142973	CYP4B1	1:46757837-46819413	122.423	0.0321626	-11.8942	2.46e-08	Down	14.5025	6.09142	-1.25145	0.0290258	Down	179.081	10.635	-4.07372	0	Down	56.8268	0.632235	-6.48997	6.66e-16	Down	120.914	1.04314	-6.8569	0	Down	69.1814	2.05788	-5.07115	0	Down	6	-5.93956
ENSG00000112936	C7	5:40909251-40982939	224.213	0.533077	-8.71631	0	Down	524.561	15.223	-5.10679	6.66e-16	Down	228.959	40.5807	-2.49622	2.35e-05	Down	854.189	1.52868	-9.12612	0	Down	354.012	4.36003	-6.34331	8.88e-16	Down	589.472	38.5948	-3.93295	8.79e-09	Down	6	-5.95362
ENSG00000163751	CPA3	3:148791101-148960112	27.5243	0.121984	-7.81787	2.45e-09	Down	10.2992	1.61463	-2.67326	0.0100886	Down	31.2845	2.02682	-3.94816	0.000120746	Down	71.287	0.0362487	-10.9415	6.32e-12	Down	5.02597	0.0389931	-7.01004	2.65e-05	Down	55.0838	3.39771	-4.01899	0.000238716	Down	6	-6.0683
ENSG00000163464	CXCR1	2:218162844-218166995	5.11027	0	-1.79769e+308	0.0393217	Down	6.74188	0.162404	-5.3755	2.76e-06	Down	2.4343	0.0191964	-6.98653	2.16e-05	Down	3.09637	0.0257695	-6.90877	2.76e-05	Down	11.5684	0.299961	-5.26926	7.37e-06	Down	2.8631	0.0465661	-5.94216	1.06e-05	Down	6	-6.09644
ENSG00000277494	GPIHBP1	8:143213192-143217170	38.6005	0.114113	-8.40201	1.3e-12	Down	21.2271	0.211234	-6.65092	6.82e-10	Down	16.5163	0.441231	-5.22621	4.74e-07	Down	6.00265	0.0923396	-6.02251	6.21e-07	Down	6.23853	0.0959439	-6.02287	8.21e-07	Down	9.17135	0.306375	-4.90376	3.76e-05	Down	6	-6.20471
ENSG00000183019	MCEMP1	19:7676627-7687703	22.0742	0.0581764	-8.56771	2.91e-10	Down	0.770076	0.0278706	-4.78818	0.0263591	Down	14.0179	0.0448516	-8.2879	9.18e-05	Down	6.62153	0.514789	-3.68511	1.33e-05	Down	5.42375	0.183291	-4.88709	4.24e-05	Down	15.0746	0.0899626	-7.38858	3.2e-10	Down	6	-6.26743
ENSG00000179914	ITLN1	1:160876538-160885170	7.75692	0.0498515	-7.2817	1.19e-05	Down	1.91033	0.367946	-2.37626	0.0303321	Down	165.065	0.472511	-8.44847	0	Down	8.53201	0.0418912	-7.6701	2.64e-06	Down	6.68517	0	-1.79769e+308	0.0155708	Down	43.9678	0.150604	-8.18954	1.04e-10	Down	6	-6.79321
ENSG00000122852	SFTPA1	10:79610938-79615455	1810.14	0.200973	-13.1368	0	Down	268.711	96.587	-1.47615	0.0265708	Down	1710.02	25.0608	-6.09244	0	Down	895.905	2.604	-8.42647	0	Down	1917.74	1.28323	-10.5454	0	Down	1172.71	52.3334	-4.48597	6.79e-07	Down	6	-7.36054

## Sheet: lncRNA
cuff_transid	ref_transid	cuff_geneid	ref_geneid	ref_genename	N055_FPKM	C055_FPKM	log2(C055/N055)	p_value(N055_vs_C055)	Up-Down(N055_vs_C055)	N539_FPKM	C539_FPKM	log2(C539/N539)	p_value(N539_vs_C539)	Up-Down(N539_vs_C539)	N680_FPKM	C680_FPKM	log2(C680/N680)	p_value(N680_vs_C680)	Up-Down(N680_vs_C680)	N738_FPKM	C738_FPKM	log2(C738/N738)	p_value(N738_vs_C738)	Up-Down(N738_vs_C738)	N927_FPKM	C927_FPKM	log2(C927/N927)	p_value(N927_vs_C927)	Up-Down(N927_vs_C927)	N993_FPKM	C993_FPKM	log2(C993/N993)	p_value(N993_vs_C993)	Up-Down(N993_vs_C993)	Diff_Num	Mean
TCONS_00223926	ENST00000436393	XLOC_067334	ENSG00000176406	RIMS2	0.331542	5.52236	4.05802	0.000595684	Up	0.0363586	6.53099	7.48886	3.47e-09	Up	0	2.10661	1.79769e+308	0.0312544	Up	0	0.4614	1.79769e+308	0.040694	Up	0.0319487	2.1485	6.07143	4.37e-05	Up	0	8.09991	1.79769e+308	0.0357406	Up	6	5.87277
TCONS_00097709	ENST00000308249	XLOC_028602	ENSG00000175175	PPM1E	0.408087	14.188	5.11965	5.04e-05	Up	0.563973	17.1607	4.92734	1.4e-05	Up	0	2.04261	1.79769e+308	0.0382587	Up	0.0945205	4.44634	5.55585	0.000202304	Up	0.0673089	5.29862	6.29868	0.0041876	Up	0.153898	3.38995	4.46122	0.00142809	Up	6	5.27255
TCONS_00020615	ENST00000610409	XLOC_006217	ENSG00000274895	RP11-478J18.2	0.239028	5.8947	4.62417	0.000117661	Up	0.120449	10.2799	6.41527	9.78e-09	Up	0.060522	2.3424	5.27438	1.64e-05	Up	0.0833893	0.481351	2.52916	0.0411837	Up	0.197413	3.87904	4.29641	0.000558122	Up	0.0450845	11.8143	8.03368	1.36e-09	Up	6	5.19551
TCONS_00097708	ENST00000308249	XLOC_028601	ENSG00000175175	PPM1E	0.410345	8.54273	4.37979	0.000150825	Up	0.202814	9.09787	5.4873	3.44e-07	Up	0.096526	1.93643	4.32634	0.000169526	Up	0.0623324	2.6262	5.39685	6.5e-06	Up	0.0764027	3.10972	5.34702	2.32e-05	Up	0.0384175	2.01642	5.71389	2.15e-05	Up	6	5.10853
TCONS_00100327	ENST00000614400	XLOC_029170	ENSG00000277200	RP11-74E22.8	0.210423	5.27818	4.64868	0.000101442	Up	0.0612762	1.53798	4.64957	0.000137605	Up	0.110234	5.45292	5.62838	4.83e-07	Up	0.0904866	0.549478	2.60229	0.0317786	Up	0.0800354	2.20303	4.78271	0.000246768	Up	0.0365993	6.75864	7.52877	2.5e-08	Up	6	4.9734
TCONS_00225599	ENST00000180173	XLOC_067984	ENSG00000003987	MTMR7	0.320376	7.35724	4.52133	0.000157228	Up	0.149441	7.94047	5.73158	4.8e-07	Up	0.14901	3.76255	4.65823	6.64e-05	Up	0	1.3068	1.79769e+308	0.0421076	Up	0.0489236	0.518515	3.40578	0.0255012	Up	0	11.8889	1.79769e+308	0.0367974	Up	6	4.57923
TCONS_00083463	ENST00000341901	XLOC_025139	ENSG00000188322	SBK1	0.118215	6.71395	5.82767	8.92e-06	Up	0.11226	1.29085	3.52341	0.00388102	Up	0.404967	5.39774	3.73648	0.000832977	Up	0.0832938	1.43497	4.10666	0.00110304	Up	0.408481	2.9448	2.84983	0.0245503	Up	0.11287	7.57499	6.0685	3.21e-06	Up	6	4.35209
TCONS_00106091	ENST00000457958	XLOC_030565	ENSG00000227036	LINC00511	0.580726	3.64651	2.65059	0.0455615	Up	0.155147	4.12739	4.73352	0.000624636	Up	0.286024	3.40616	3.57394	0.00382664	Up	0	7.79721	1.79769e+308	0.0472298	Up	0.34217	5.41179	3.98332	0.00432502	Up	0.0495284	2.53876	5.67973	0.00104514	Up	6	4.12422
TCONS_00006323	ENST00000611275	XLOC_001905	ENSG00000233396	RP11-458D21.1	0.337417	8.07537	4.58093	0.000148074	Up	0.114761	3.00303	4.70972	0.000107339	Up	0.102944	1.46319	3.82919	0.00234459	Up	0.126742	1.43945	3.50555	0.00425817	Up	0.149407	2.27042	3.92564	0.00294238	Up	0.0798764	1.43623	4.16838	0.0020989	Up	6	4.1199
TCONS_00106156	ENST00000580671	XLOC_030583	ENSG00000264860	RP11-143K11.5	0.297405	2.95211	3.31124	0.00826625	Up	0.0499552	2.0338	5.3474	0.000333349	Up	0.0750051	1.34048	4.15961	0.0019881	Up	0.115474	1.12087	3.27897	0.00944558	Up	0.0327249	1.31792	5.33172	0.0162671	Up	0.0998608	0.903926	3.17821	0.0188491	Up	6	4.10119
TCONS_00004617	ENST00000328299	XLOC_001301	ENSG00000184005	ST6GALNAC3	9.38535	1.14332	-3.03718	0.0125369	Down	4.69476	0.546253	-3.10341	0.00784619	Down	13.9941	2.67056	-2.3896	0.0304582	Down	13.3805	0.587983	-4.50822	0.000103944	Down	4.83938	0.428853	-3.49627	0.00764586	Down	14.8798	0.468406	-4.98946	7.57e-05	Down	6	-3.58736
TCONS_00062386	ENST00000377211	XLOC_018877	ENSG00000136160	EDNRB	11.1347	0.32621	-5.09312	3.47e-05	Down	2.95208	0.185524	-3.99206	0.00104489	Down	4.66724	0.457584	-3.35046	0.00344491	Down	5.17681	0	-1.79769e+308	0.0384451	Down	2.29874	0.248825	-3.20764	0.0152379	Down	2.50585	0.348676	-2.84534	0.0271097	Down	6	-3.69772
TCONS_00029113	-	XLOC_009357	-	-	2.88662	0.335225	-3.10618	0.0110883	Down	5.57563	0.608624	-3.19551	0.00390489	Down	4.81858	0.117125	-5.36249	3.5e-06	Down	7.42959	0.388216	-4.25835	0.000134963	Down	1.63652	0.0852086	-4.26349	0.00178336	Down	6.41805	0.937341	-2.77549	0.0246308	Down	6	-3.82692
TCONS_00152560	-	XLOC_043768	-	-	1.15512	0	-1.79769e+308	0.0493012	Down	0.688222	0.0848295	-3.02024	0.0136953	Down	0.558892	0.0782875	-2.83572	0.0194708	Down	2.43487	0.461511	-2.39941	0.0385627	Down	0.95489	0.0189472	-5.65528	0.00091359	Down	1.98457	0.0432152	-5.52114	8.55e-05	Down	6	-3.88636
TCONS_00128252	ENST00000421976	XLOC_036112	ENSG00000235997	AC109642.1	2.6026	0.0854531	-4.92868	0.000121384	Down	1.07724	0.108848	-3.30695	0.00568161	Down	5.4095	0.537937	-3.32999	0.00223693	Down	3.14027	0.30205	-3.37803	0.00325562	Down	2.47064	0.1389	-4.15276	0.00112467	Down	2.62893	0.118777	-4.46815	0.000482669	Down	6	-3.92743
TCONS_00071573	ENST00000554735	XLOC_021795	ENSG00000258498	DIO3OS	3.6613	0.0720334	-5.66754	2.98e-05	Down	0.457511	0.0674226	-2.7625	0.0370077	Down	2.50094	0.437858	-2.51394	0.0308013	Down	3.6036	0.114247	-4.97922	4.35e-05	Down	2.68973	0.197026	-3.771	0.00288745	Down	2.95837	0.140936	-4.39169	0.000688164	Down	6	-4.01431
TCONS_00206103	-	XLOC_061326	-	-	4.81097	0.143025	-5.07199	0.000242964	Down	1.61977	0.129925	-3.64004	0.00181049	Down	5.48544	0.134187	-5.35329	1.56e-05	Down	1.80046	0	-1.79769e+308	0.0417695	Down	0.815309	0.0970493	-3.07056	0.0233277	Down	2.90561	0.333379	-3.12361	0.0157595	Down	6	-4.0519
TCONS_00160600	ENST00000636680	XLOC_046174	ENSG00000144642	RBMS3	4.50647	0.076275	-5.88464	7.45e-06	Down	3.13094	0.174453	-4.16569	0.00060742	Down	4.47966	0.300776	-3.89663	0.000721799	Down	3.85344	0.0825805	-5.5442	2.26e-06	Down	1.22182	0.117148	-3.38262	0.0142208	Down	3.46338	0.276834	-3.64509	0.00586581	Down	6	-4.41981
TCONS_00093045	ENST00000541913	XLOC_027512	ENSG00000141255	SPATA22	0.654956	0.0462111	-3.82509	0.0119236	Down	0.856194	0.0382833	-4.48315	0.00320675	Down	1.99205	0.0456982	-5.44597	5.04e-05	Down	2.15398	0.0561042	-5.26275	0.000182683	Down	0.804932	0.069155	-3.54096	0.011909	Down	0.832973	0.0165357	-5.65462	0.01023	Down	6	-4.70209
TCONS_00160619	-	XLOC_046185	-	-	2.06052	0.0225687	-6.51254	8.79e-07	Down	0.86665	0.1027	-3.07701	0.00845559	Down	2.6502	0.03942	-6.07103	2.57e-07	Down	2.78359	0.0896805	-4.95601	2.31e-05	Down	0.532225	0.0458393	-3.53738	0.00959307	Down	1.45724	0.052222	-4.80243	0.000262275	Down	6	-4.82607

## Sheet: miRNA
miR_name	N055-std	C055-std	fold-change(log2 C055/N055)	p-value(N055-vs-C055)	Up-Down(N055-vs-C055)	N539-std	C539-std	fold-change(log2 C539/N539)	p-value(N539-vs-C539)	Up-Down(N539-vs-C539)	N680-std	C680-std	fold-change(log2 C680/N680)	p-value(N680-vs-C680)	Up-Down(N680-vs-C680)	N738-std	C738-std	fold-change(log2 C738/N738)	p-value(N738-vs-C738)	Up-Down(N738-vs-C738)	N927-std	C927-std	fold-change(log2 C927/N927)	p-value(N927-vs-C927)	Up-Down(N927-vs-C927)	N993-std	C993-std	fold-change(log2 C993/N993)	p-value(N993-vs-C993)	Up-Down(N993-vs-C993)	Diff_Num	Mean
hsa-miR-182-3p	0.6391	14.3177	4.48561	1.87e-54	Up	0.1174	5.9791	5.67042	7.35e-28	Up	0.3211	5.6878	4.14678	2.36e-21	Up	0.05	1.8474	5.20742	2.66e-09	Up	0.7975	11.6982	3.87466	1.56e-41	Up	0.0627	10.1575	7.33986	1.38e-47	Up	6	5.12079
hsa-miR-9-3p	7.0936	113.229	3.99658	0	Up	3.6389	29.4639	3.01737	2.37e-85	Up	2.7611	1321.04	8.90222	0	Up	6.72	1667.56	7.95506	0	Up	6.8706	50.2073	2.86939	4.33e-132	Up	2.5701	15.6125	2.60281	9.49e-38	Up	6	4.89057
hsa-miR-9-5p	417.694	10007.7	4.58252	0	Up	193.802	851.496	2.13542	0	Up	164.127	115890	9.46373	0	Up	221.758	45004	7.66492	0	Up	269.914	2758.68	3.3534	0	Up	179.155	627.26	1.80785	0	Up	6	4.83464
hsa-miR-1224-5p	1.7894	11.8168	2.72329	5.21e-30	Up	1.3499	42.4084	4.97343	6.92e-179	Up	0.05	7.7898	7.28351	1.28e-37	Up	0.4567	1.3378	1.55054	0.00979075	Up	2.3311	102.944	5.4647	0	Up	0.2507	8.6527	5.10912	3.03e-36	Up	6	4.51743
hsa-miR-577	0.3195	6.1272	4.26134	2.66e-23	Up	0.2935	10.6637	5.1832	5.85e-47	Up	0.1284	1.1128	3.11548	0.000305401	Up	0.1957	2.4844	3.66618	4.69e-09	Up	0.6748	12.7099	4.23535	6.81e-48	Up	0.3134	6.3328	4.33677	1.36e-24	Up	6	4.13305
hsa-miR-375	1667.07	36143.4	4.43835	0	Up	723.087	30081.8	5.37858	0	Up	519.414	3242.4	2.6421	0	Up	343.24	1710.81	2.31739	0	Up	1078.12	4934.35	2.19434	0	Up	627.357	73159.6	6.86562	0	Up	6	3.97273
hsa-miR-183-5p	487.992	9336.21	4.25791	0	Up	396.113	4402.7	3.4744	0	Up	183.262	4013.89	4.45302	0	Up	194.03	1422.49	2.87406	0	Up	673.559	9166.56	3.7665	0	Up	245.1	5113.2	4.38278	0	Up	6	3.86811
hsa-miR-200b-5p	19.1081	242.401	3.66514	0	Up	4.9888	74.5228	3.90092	1.68e-267	Up	11.7509	109.118	3.21505	4.4001032933255e-312	Up	6.9157	166.775	4.59188	0	Up	13.6798	55.0763	2.00938	1.99e-95	Up	6.8327	207.603	4.92523	0	Up	6	3.71793
hsa-miR-96-5p	166.285	3607	4.43907	0	Up	133.877	979.522	2.87117	0	Up	60.9376	1540.02	4.65948	0	Up	64.6551	678.948	3.39246	0	Up	187.897	2010.19	3.41931	0	Up	93.2134	1005.6	3.43137	0	Up	6	3.70214
hsa-miR-200a-5p	198.303	2317.47	3.54677	0	Up	45.0756	826.84	4.19719	0	Up	98.6945	1016.81	3.36494	0	Up	77.834	1008.61	3.69583	0	Up	130.05	715.106	2.45909	0	Up	91.3955	2370.6	4.69698	0	Up	6	3.66013
hsa-miR-223-3p	252.879	8.8157	-4.84223	0	Down	176.546	21.8822	-3.01221	0	Down	125.214	29.7989	-2.07107	9.99e-221	Down	118.61	56.6958	-1.06492	1.96e-77	Down	283.288	22.3846	-3.66169	0	Down	269.924	4.1383	-6.02737	0	Down	6	-3.44658
hsa-miR-30a-5p	28435.7	791.788	-5.16644	0	Down	4169.61	1368.59	-1.60722	0	Down	21464.4	1350.16	-3.99074	0	Down	14554.2	556.702	-4.70839	0	Down	11095.1	2387.63	-2.21627	0	Down	13311.6	1283.24	-3.37482	0	Down	6	-3.51065
hsa-miR-126-3p	92272.5	4491.01	-4.36079	0	Down	57045.2	7250.17	-2.97602	0	Down	87872	9141.41	-3.26492	0	Down	40718.7	2988.89	-3.76801	0	Down	47683.5	4577.46	-3.38087	0	Down	47072.2	3192.42	-3.88215	0	Down	6	-3.60546
hsa-miR-30c-2-3p	106.66	3.0011	-5.15139	0	Down	28.1722	6.7188	-2.068	8.51e-53	Down	109.033	8.7789	-3.63458	0	Down	74.3109	2.2296	-5.05872	1.13e-292	Down	65.3929	12.7099	-2.36318	3.78e-137	Down	84.1867	8.0257	-3.39089	5.35e-256	Down	6	-3.61113
hsa-miR-486-5p	1040.72	98.4734	-3.40171	0	Down	5249.95	112.308	-5.54677	0	Down	595.635	78.7631	-2.91884	0	Down	638.461	80.1385	-2.99403	0	Down	1740.7	186.412	-3.2231	0	Down	821.682	62.0112	-3.72798	0	Down	6	-3.6354
hsa-miR-224-3p	4.2178	0.3751	-3.49114	2.01e-14	Down	3.1107	0.3698	-3.07242	3.11e-10	Down	5.137	0.4946	-3.37659	6.2e-17	Down	4.045	0.1274	-4.9887	5.59e-17	Down	2.6378	0.5059	-2.38241	6.97e-07	Down	3.8865	0.0627	-5.95386	7.1e-18	Down	6	-3.87752
hsa-miR-584-5p	11.6949	1.9382	-2.59309	2.12e-28	Down	79.5279	1.1095	-6.16348	0	Down	15.9247	1.4219	-3.48537	5.57e-51	Down	13.0485	1.083	-3.59078	4.76e-42	Down	20.9797	1.4544	-3.8505	3.06e-72	Down	11.2834	0.9405	-3.58463	2.37e-37	Down	6	-3.87798
hsa-miR-144-3p	362.096	10.1912	-5.15097	0	Down	1470	35.6896	-5.36417	0	Down	245.548	15.8268	-3.95557	0	Down	222.672	26.4368	-3.0743	0	Down	1015.74	59.1232	-4.10266	0	Down	135.401	13.7315	-3.30167	0	Down	6	-4.15822
hsa-miR-144-5p	159.256	4.4391	-5.16493	0	Down	750.438	15.3484	-5.61157	0	Down	100.236	6.8006	-3.88159	0	Down	105.431	9.3644	-3.49298	8.48804779555262e-321	Down	430.882	23.586	-4.19129	0	Down	102.742	6.0193	-4.09328	0	Down	6	-4.40594
hsa-miR-451a	30084.5	593.216	-5.66432	0	Down	90415.3	1585.69	-5.83338	0	Down	23961.9	952.391	-4.65304	0	Down	23895	1318.97	-4.17922	0	Down	64195.5	2717.07	-4.56235	0	Down	31649.9	958.822	-5.04479	0	Down	6	-4.98952
